# Supplementary material for: Loads of Coliforms and Fecal Coliforms and Characterization of Thermotolerant Escherichia coli in Fresh Raw Milk Cheese
Source: Foods. 2022 Jan 25;11(3):332. doi: 10.3390/foods11030332 (PMC8834472; doi:10.3390/foods11030332)
Supplement: Supplementary file 1 [file foods-11-00332-s001.zip]

Archive with 1 entries (1 files):
- foods-1543838-supplementary.pdf
